# Supplementary material for: Does the Quality of Postpartum Hemorrhage Local Protocols Improve the Identification and Management of Blood Loss after Vaginal Deliveries? A Multicenter Cohort Study
Source: Healthcare (Basel). 2022 May 27;10(6):992. doi: 10.3390/healthcare10060992 (PMC9222306; doi:10.3390/healthcare10060992)
Supplement: Supplementary file 1 [file healthcare-10-00992-s001.zip]

Archive with 1 entries (1 files):
- healthcare-1724069-supplementary.pdf
